# Supplementary material for: Allogeneic hematopoietic stem cell transplantation in ERCC6L2 disease
Source: Blood Adv. 2026 Feb 4;10(7):2525–37. doi: 10.1182/bloodadvances.2025018349 (PMC13083646; doi:10.1182/bloodadvances.2025018349)
Supplement: Supplemental Table 1 [file BLOODA_ADV-2025-018349-mmc2.xlsx]

## Sheet: Supplemental T1, pt charac
Study ID	Age at HSCT (yrs.)	ERCC6L2 genotype c.(NM_020207.7)	ERCC6L2 genotype p.(NP_064592.3)	ACMG/AMP Classification	ACMG/AMP Criteria	REVEL score (MutPred2)	Splicing Prediction	Karyotype	TP53-mutated clone(s) at transplant in BM or PB (NM_000546.6; VAF)	Indication for HSCT	Time from 1st hematological condition to HSCT (months)	Treatment(s) prior to HSCT	Treatment response	Karnofsky / Lansky performance score	Donor /recipient sex	Donor age (years)	Donor ERCC6L2 status	Donor type; HLA-match	Possible blood group mismatch	Recipient CMV status recipient/donor	Graft type	Conditioning Intensity	Conditioning regimen	T-cell depletion	GVHD prophylaxis	Nucleated cell dose	CD34 cell dose	Neutrophil engraftment, +days post-HSCT	Platelet recovery, +days post-HSC	Donor chimerism +3 m post-HSCT	Post-HCST therapy/-ies	GvHD organ, grade	Toxicities (CTCAI Gr 3-5)	Follow-up (months) / Outcome	Cause of death
1	0-9	c.[379C>G];[379C>G]	p.[(Gln127Glu)];[(Gln127Glu)]	VUS*	PP3_strong, PP4_supporting	0.943		CN	NA	BMF, transfusion dependent	6	None/transfusions	No treatment	100	F/M	Child, age NA	WT/WT	MSD; 10/10	None	neg/pos	BM	RIC	FLU/CY	rATG	CsA/MMF	6.24	15.84	11	43	86	None	No GvHD	None	62 / Alive w/o IST
2	10-17	c.[1424del];[1424del]	p.[(Ile475ThrfsTer36)];[(Ile475ThrfsTer36)]	Pathogenic	PVS1_very strong, PM2_supporting, PM3_strong, PP1_strong, PP4_supporting			CN	No (BM)	BMF, transfusion dependent	26	None/transfusions	No treatment	NA	M/M	21-30	Unknown	MUD; 12/12	Minor	neg/pos	BM	MAC	TREO/FLU/TT	rATG	CsA/MTX/MMF	6.80	8.60	26	18	100	None	Skin aGvHD, gr I	Gr 3 mucositis, nausea/vomiting, and feeding problem	43 / Alive w/o IST
3	10-17 for both	c.[3740_3741del];[3740_3741del]	p.[(Ile1247AsnfsTer40)];[(Ile1247AsnfsTer40)]	Likely Pathogenic	PVS1_strong, PM2_supporting, PM3_moderate, PP4_supporting			CN; before 2nd HSCT, CN	NA	BMF, transfusion dependent; 2nd HSCT due to MDS without excess blasts	6	None/transfusions	No treatment	100	M/M	Child, age NA; 2nd HSCT: adult, age NA	WT/WT; 2nd HSCT unknown	MSD 10/10; 2nd HSCT; MUD 10/10	Minor	pos/pos	BM; 2nd BM	RIC; 2nd HSCT, MAC	FLU/CY; 2nd HSCT, BU/FLU/TT	rATG in both	CsA/MMF; 2nd HSCT, CsA/MTX	2.43	6.74	14	14	100	2nd HSCT 9 months after the first	No GvHD	None	34 / Deceased	Relapse, refractory AML
4	10-17	c.[3337_3738del];[3337_3738del]	p.[(Asp1113_His1246del)];[(Asp1113_His1246del])	Likely Pathogenic	PVS1_strong, PM2_supporting, PM3_supporting, PP4_supporting			NA	NA	BMF, transfusion dependent	52	None/transfusions	No treatment	NA	M/F	21-30	Unknown	Haplo-identical	None	neg/neg	BM	RIC	FLU/CY	rATG	MMF/Sirolimus/PT-CY	5.60	3.60	16	NA	NA	None	aGvHD (organ NR), gr II	Gr 3 mucositis, nausea/vomiting, diarrhea, hypertension, pericardial effusion, TA-TMA, SOS, and EBV reactivation; Gr 5 ARDS	3 / Deceased	TRM (organ failure)
5	10-17	c.[2156del];[3675-2A>T]	p.[(Gly719AspfsTer50)];[(?)]	Pathogenic; Pathogenic	PVS1_very strong, PM2_supporting, PM3_strong, PP4_supporting; PVS1_very strong, PM2_supporting, PM3_moderate, PP4_supporting		;very strong	NA	NA	BMF, transfusion dependent	5	None/transfusions	No treatment	100	F/F	31-40	Unknown	MUD; 10/10	Minor	neg/neg	BM	RIC	BU/FLU/CY	rATG	CsA/MMF	4.05	4.09	21	21	99.9	None	Skin aGvHD, gr II	Gr 3 mucositis, feeding problem, and EBV reactivation	114 / Alive w/o IST
6	10-17	c.[1424del];[1424del]	p.[(Ile475ThrfsTer36)];[(Ile475ThrfsTer36)]	Pathogenic	PVS1_very strong, PM2_supporting, PM3_strong, PP1_strong, PP4_supporting			CN	NA	BMF, transfusion dependent	5	IST	Failure	90	M/M	31-40	Unknown	MUD; 12/12	Minor	neg/neg	BM	RIC	FLU/CY	Alemtuzumab	CsA/MTX	NA	4.50	27	24	99.9	None	No GvHD	Gr 3 pseudomonas septicemia	36 / Alive w/o IST
7	10-17	c.[2156del];[3675-2A>T]	p.[(Gly719AspfsTer50)];[(?)]	Pathogenic; Pathogenic	PVS1_very strong, PM2_supporting, PM3_strong, PP4_supporting; PVS1_very strong, PM2_supporting, PM3_moderate, PP4_supporting		;very strong	CN	No (BM)	BMF, transfusion dependent	45	IST	Failure	100	M/M	51-60	Unknown	MUD; 10/10	Bidirectional	neg/neg	BM	RIC	BU/FLU/CY	rATG	CsA/MTX	NA	NA	23	20	100	None	GI and skin aGvHD, gr II	Gr 3 hypotension	222 / Alive w/o IST
8	10-17	c.[3304G>A];[3304G>A]	p.[(Glu1102Lys)];[(Glu1102Lys)]	VUS*	PM2_supporting, PM3_supporting, PP4_supporting, BP4_moderate	NA (0.165)		Insufficient mitotic cells for analysis	NA	BMF, transfusion dependent	2	None/transfusions	No treatment	100	F/M	41-50	Unknown	Haplo-identical	Minor	pos/pos	BM	RIC	FLU/CY/TT-TBI 200 cGy	rATG	MMF/TAC/PT-CY	9.26	7.60	11	10	100	None	No GvHD	Gr 3 HLH d+17, infections (EBV reactivation, HHV6; Adenovirus, RSV)	9 / Alive w/IST
9	10-17	c.[1424del];[1424del]	p.[(Ile475ThrfsTer36)];[(Ile475ThrfsTer36)]	Pathogenic	PVS1_very strong, PM2_supporting, PM3_strong, PP1_strong, PP4_supporting			CN	NA	BMF, transfusion dependent	82	None/transfusions	No treatment	NA	F/M	21-30	Unknown	MUD; 9/10	Major	pos/pos	BM	RIC	FLU/CY	Alemtuzumab	CsA/MTX	NA	3.21	29	NA	98.3	None	No GvHD	Gr 3 mucositis, increase in transaminase levels, and CLS; Gr 4 septic shock	104 / Alive w/o IST
10	10-17	c.[1930C>T];[2156del]	p.[(Arg644Ter)];[(Gly719AspfsTer50)]	Pathogenic; Pathogenic	PVS1_very strong, PM2_supporting, PM3_strong, PP4_supporting; PVS1_very strong, PM2_supporting, PM3_strong, PP4_supporting			CN	NA	BMF, transfusion dependent	96	IST	Failure	90	M/F	41-50	Unknown	MUD; 10/10	None	neg/neg	BM	RIC	FLU/CY	rATG	MTX/TAC/RIX	NA	1.94	22	20	94.58	None	Skin aGvHD, gr I	Gr 3 mucositis and feeding problem	15 / Alive w/ IST
11	10-17	c.[3740_3741del];[1948_2181del(exons 14-15)]	p.[(Ile1247AsnfsTer40)];[(Gln650_Met727del)]	Likely Pathogenic; Pathogenic	PVS1_strong, PM2_supporting, PM3_moderate, PP4_supporting; PVS1_very strong, PM2_supporting, PP4_supporting			CN	No (BM)	BMF, transfusion dependent	3	IST	Failure	70	M/M	21-30	WT/WT	Haplo-identical	None	pos/pos	PBSC	RIC	FLU/CY	rATG	PT-CY/TAC	9.70	8.70	15	14	100	None	No GvHD	None	10 / Alive w/ IST
12	18-30	c.[1606-141_1752-2788del(exon 11)];[1606-141_1752-2788del(exon 11)]	p.[(?)];[(?)]	Pathogenic	PVS1_very strong, PM2_supporting, PM3_moderate, PP4_supporting			CN	c.569C>T, p.(Pro190Leu) (5%)	BMF, transfusion dependent	12	None/transfusions	No treatment	90	F/M	31-40	Unknown	MSD; 10/10	None	pos/pos	BM	RIC	FLU/CY	rATG	CsA/MTX	NA	5.10	23	26	100	None	GI aGvHD gr IV	Gr 3 nausea/vomiting and feeding problem	5 / Deceased	TRM (GvHD)
13	18-30	c.[1424del];[1424del]	p.[(Ile475ThrfsTer36)];[(Ile475ThrfsTer36)]	Pathogenic	PVS1_very strong, PM2_supporting, PM3_strong, PP1_strong, PP4_supporting			CN	c.646G>A, p.(Val216Met) (1.5%)	Proactive, BMF with increasing dysplasia	60	None/transfusions	No treatment	90	M/F	21-30	Unknown	MUD; 11/12	None	neg/neg	PBSC	MAC	TREO/FLU	rATG	CsA/MTX	9.00	8.00	21	12	99.9	None	No GvHD	Gr 3 EBV and CMV reactivation, TA-TMA, and seizures, Gr 5 ARDS (pneumonia) and MOF	66 / Alive w/o IST
14	10-17	c.[1930C>T];[1930C>T]	p.[(Arg644Ter)];[(Arg644Ter)]	Pathogenic	PVS1_very strong, PM2_supporting, PM3_strong, PP4_supporting			CN	NA	Proactive for progressive ED, increasing dysplasia	41	None/transfusions	No treatment	100	M/M	NA	Unknown	MUD; 9/10	None	pos/pos	BM	MAC	TREO/FLU/TT	rATG	CsA/MTX	1.98	3.70	20	26	100	none	NR	Gr 3 mucositis, hypertension, infections (EBV- and CMV reactivation, BKV)	15 / Alive w/o IST
15	10-17	c.[1424del];[1_4653del(exons 1-19)]	p.[(Ile475ThrfsTer36)];[(?)]	Pathogenic; Pathogenic	PVS1_very strong, PM2_supporting, PM3_strong, PP1_strong, PP4_supporting; PVS1_very strong, PM2_supporting, PM3_supporting, PP4_supporting			CN; at diagnosis 5q-del(5)(q31q31) [3/20] not found before transplantation	No (BM)	Proactive; BMF, increasing dysplasia, suspision of MDS	6	None/transfusions	No treatment	100	M/M	NA	Unknown	MUD; 9/10	None	neg/neg	PBSC	MAC	TREO/FLU/TT	rATG	CsA/MTX	10.10	10.15	14	20	100	None	Skin and Gi aGvHD, gr III	None	3 / Alive w/ IST
16	18-30	c.[1930C>T];[1930C>T]	p.[(Arg644Ter)];[(Arg644Ter)]	Pathogenic	PVS1_very strong, PM2_supporting, PM3_strong, PP4_supporting			CN	Variant NA; VAF 4.8%	BMF, increasing TP53-mutated clones and/or dysplasia	19	None/transfusions	No treatment	100	M/M	NA	Unknown	5/6 mmC (9/10)	major	neg/neg	CB	RIC	FLU/CY-TBI 2 cGy	rATG	CsA	0.45	NA	14	21	100	None	GI aGvHD, gr II; GI and skin cGvHD, mild	Gr 3 AKI, feeding problem, and EBV reactivation	22 / Alive w/ IST
17	31-40	c.[1947G>C];[3674+3A>G]	p.[(Gln649His)];[(?)]	Likely Pathogenic; Likely Pathogenic	PM2_supporting, PM3_supporting, PP1_supporting, PP3_strong, PP4_supporting; PM2_supporting, PM3_supporting, PP1_supporting, PP3_strong, PP4_supporting	0.656;NA	strong;strong	CN	c.818G>T p.(Arg273Leu) (41%); c.818G>A p.(Arg248His)(3%)	Proactive, high risk of progression, BMF, increasing TP53-mutated clones and dysplasia;	54	None/transfusions	No treatment	100	F/M	21-30	Unknown	MUD; 10/10	None	pos/pos	PBSC	MAC	TREO/FLU	rATG	CsA/MTX	NA	8.10	21	17	99	None	GI aGvHD, gr III; skin cGvHD, mild	None	12 / Alive w/o IST
18	31-40	c.[1424del];[1424del]	p.[(Ile475ThrfsTer36)];[(Ile475ThrfsTer36)]	Pathogenic	PVS1_very strong, PM2_supporting, PM3_strong, PP1_strong, PP4_supporting			CN	c.659A>G, p.(Tyr220Cys) (3%); c.716A>G p.(Asn239Ser) (5%)	Proactive, severe BMF, increasing TP53-mutated clones and/or dysplasia	20	None/transfusions	No treatment	100	F/M	21-30	Unknown	MUD; 11/12	Minor	pos/pos	PBSC	MAC	TREO/FLU	rATG	CsA/MTX	NA	9.60	14	17	100	None	Skin aGvHD, gr II	Gr 3 EBV reactivation	21 / Alive w/o IST
19	31-40	c.[1220_1221del];[1930C>T]	p.[Glu407GlyfsTer10];[(Arg644Ter)]	Pathogenic; Pathogenic	PVS1_very strong, PM2_supporting, PM3_supporting, PP4_supporting; PVS1_very strong, PM2_supporting, PM3_strong, PP4_supporting			CN	c.584T>C (p.Ile195Thr) (35%); c.524G>A (p.Arg175His) (6%); c.818G>A (p.Arg273His) (0.8%)	Proactive, hypocellular BM for age, not meeting the criteria of BMF or MDS, increasing TP53-mutated clones, high risk of progression	360	None/transfusions	No treatment	100	M/F	51-60	Unknown	MUD 12/12	None	pos/neg	PBSC	RIC	FLU/BU2	None	PT-CY/TAC/MMF	6.35	7.74	14	12	NA	None	No GvHD	Gr 3 mucositis	1.5/ Alive w IST
20	51-60	c.[1424del];[1424del]	p.[(Ile475ThrfsTer36)];[(Ile475ThrfsTer36)]	Pathogenic	PVS1_very strong, PM2_supporting, PM3_strong, PP1_strong, PP4_supporting			CN	c.743G>A, p.(Arg248Gln) (5%); c.830G>T, p.(Cys277Phe) (23%); c.843C>A, p.(Asp281Glu) (11%); c.528C>G, p.(Cys176Trp) (9%)	BMF, increasing TP53-mutated clones and dysplasia	32	None/transfusions	No treatment	100	M/F	21-30	Unknown	MUD; 12/12	Minor	pos/neg	PBSC	MAC	TREO/FLU	rATG	CsA/MTX	NA	8.00	13	10	99	None	No GvHD	Gr 3 increase in transaminase levels; Gr 4 TA-TMA, AKI, and pulmonary edema; Gr 5 E.coli sepsis and MOF	5 / Deceased	TRM (organ failure)
21	0-9	c.[1930C>T];[1930C>T]	p.[(Arg644Ter)];[(Arg644Ter)]	Pathogenic	PVS1_very strong, PM2_supporting, PM3_strong, PP4_supporting			CN	No	MDS, RCC	8	None/transfusions	No treatment	90	F/F	Adult, age NA	Unknown	MUD; 10/10	major	pos/neg	BM	MAC	TREO/FLU	rATG	CsA/MTX	NA	7.92	NA	NA	100	None	GI aGvHD, gr II- III; GI cGvHD, moderate	Gr 3 mucositis, nausea/vomiting, hypertension, infections (Capnocytophaga sputigena sepsis, adenovirus, staphylococcus aureus sepsis, pseudomonas pneumonia, EBV and CMV reactivation), increase in transaminase levels, TA-TMA, and chronic renal insufficiency stage 3	18 / Deceased	TRM (organ failure)
22	10-17	c.[2919_2923del];[2919_2923del]	p.[(Lys974HisfsTer3)];[(Lys974HisfsTer3)]	Pathogenic	PVS1_very strong, PM2_supporting, PM3_supporting, PP4_supporting			-7; 20+	NA	MDS NOS with multilineage dysplasia	12	None/transfusions	No treatment	90	NA/M	21-30	Unknown	MUD; 10/10	Minor	pos/pos	PBSC	MAC	Bu-Cy-Mel	rATG	CsA/MTX	4.74	4.04	14	25	100	None	Liver cGvHD, mild	Gr 3 mucositis, feeding problem, aspergillosis, and SOS	69 / Alive w/o IST
23	10-17	c.[1424del];[1424del]	p.[(Ile475ThrfsTer36)];[(Ile475ThrfsTer36)]	Pathogenic	PVS1_very strong, PM2_supporting, PM3_strong, PP1_strong, PP4_supporting			CN	c.524G>A, p. (Arg175His)(7%)an other 1%	MDS NOS with singlelineage dysplasia (TP53 clone with VAF 7% and 1%)	39	None/transfusions	No treatment	100	F/M	32	Unknown	MUD; 12/12	None	neg/neg	BM	MAC	TREO/FLU/TT	rATG	CsA/MTX	4.94	6.10	24	19	100	None	Skin and mouth aGvHD, gr II; mouth cGvHD mild	Gr 3 mucositis, and feeding problem	14 / Alive w/o IST
24	10-17	c.[1424del];[1424del]	p.[(Ile475ThrfsTer36)];[(Ile475ThrfsTer36)]	Pathogenic	PVS1_very strong, PM2_supporting, PM3_strong, PP1_strong, PP4_supporting			CN	c.742C>T, p.(Arg248Trp) (3%)	MDS NOS with singlelineage dysplasia (TP53 clone with VAF 3%)	90	None/transfusions	No treatment	90	F/F	21-30	Unknown	MUD; 10/10	None	neg/neg	PBSC	MAC	TREO/FLU/TT	rATG	CsA/MTX	10.40	9.50	16	17	100	None	No GvHD	None	8 / Alive w/o IST
25	10-17	c.[1930C>T];[1930C>T]	p.[(Arg644Ter)];[(Arg644Ter)]	Pathogenic	PVS1_very strong, PM2_supporting, PM3_strong, PP4_supporting			45,XX,-5;der(8)(p12pter)t(5;8)(p13;p12)	NA	MDS, with mutated TP53	17	None/transfusions	No treatment	100	NA	21-30	Unknown	MUD; 9/10	Minor	pos/neg	PBSC	MAC	BU/FLU/TT	rATG	CsA/MMF/PT-CY	NA	4.59	16	14	100	none	Skin aGvHD, gr I	Gr 3 mucositis, and infections (polyomavirus BK, CMV reactivation, and urinary tract infection [E: coli])	6 / Alive w/o IST
26	10-17	c.[394del];[394del]	p.[(Arg132GlyfsTer53)];[(Arg132GlyfsTer53)]	Pathogenic	PVS1_very strong, PM2_supporting, PM3_supporting, PP4_supporting			47,XX, +der(1)t(1,?)(p11;?) x 21 mitosis)	No	MDS NOS with multilineage dysplasia	36	None/transfusions	No treatment	100	F/F	21-30	Unknown	MUD; 10/10	Minor	pos/neg	BM	RIC	BU/FLU/CY	rATG	CsA/MMF	3.51	5.26	12	15	100	None	No GvHD	Gr 3 Feeding problem	11 / Alive w/ IST
27	18-30	c.[1606-141_1752-2788del (exon 11)];[1606-141_1752-2788del (exon 11)]	p.[(?)];[(?)]	Pathogenic	PVS1_very strong, PM2_supporting, PM3_moderate, PP4_supporting			CN	Variant NA; VAF approximately 20%	MDS with mutated TP53	18	NA	NA		F/F	NA	Unknown	NA	NA	NA		MAC	TREO/FLU	NA	NA	NA	NA	NA	NA	NA	None	NA	NA (no toxicities related to endothelial damage)	82 / Alive w/ IST
28	18-30	c.[4421_4422del];[1424del]	p.[(Arg1474ThrfsTer10)];[(Ile475ThrfsTer36)]	Pathogenic; Pathogenic	PVS1_very strong, PM2_supporting, PM3_supporting, PP4_supporting; PVS1_very strong, PM2_supporting, PM3_strong, PP1_strong, PP4_supporting			CN	c.742C>T, p.(Arg248Trp) (9%); c.818G>T, p.(Arg273Leu) (13%)	MDS with mutated TP53 and fibrosis	4	HMA	SD	70	F/M	21-30	Unknown	MUD; 10/12	Minor	pos/pos	PBSC	MAC	TREO/FLU	rATG	CsA/MTX	NA	5.00	15	16	100	None	GI aGvHD, gr III; skin cGvHD, mild	Gr 3 weight gain during 1st year post-HSCT	23 / Deceased	Relapse
29	18-30	c.[2156del];[3300_3303del]	p.[(Gly719Aspfs*50)];[(Asn1100Lysfs*12)]	Pathogenic; Pathogenic	PVS1_very strong, PM2_supporting, PM3_strong, PP4_supporting; PVS1_very strong, PM2_supporting, PM3_supporting, PP4_supporting			45,XX,add(5)(q10),-18[20]	c.388C>G p.(Leu130Val) (<5%); c.646G>A p.(Val216Met)(<5%); c.659A>G p.(Tyr220Cys) (<5%); c.823T>G p.(Cys275Gly) (38%)	MDS with mutated TP53; TP53 clones increasing problems with RBC antibodies and transfusion iron overload	96	Combination chemotherapy, Cytarabine-Daunorubicin 2+5	CR MRD neg	70	F/M	NA	Unknown	MUD; 10/10	major	neg/neg	PBSC	RIC	FLU/CY	Alemtuzumab	CsA/MTX	12.23	13.37	19	13	97	DLI planned for mixed T cell chimerism	No GvHD	Gr 3 nausea/vomiting, feeding problem/anorexia, sepsis (staphylococcus epidermidis), anxiety	5 / Alive w/o IST
30	31-40	c.[1424del];[1424del]	p.[(Ile475ThrfsTer36)];[(Ile475ThrfsTer36)]	Pathogenic	PVS1_very strong, PM2_supporting, PM3_strong, PP1_strong, PP4_supporting			-3	c.659A>G, p.(Tyr220Cys) (44%); c.725G>T, p.(Cys242Phe) (7%); c.764T>G p.(Ile255Ser) (1%); c.795_796insCCTCTTGCT, p. (Leu265_Gly266insProLeuAla)(14%)	MDS with mutated TP53	292	None/transfusions	No treatment	100	F/F	21-30	Unknown	MUD; 12/12	None	pos/pos	PBSC	MAC	TREO/FLU	rATG	CsA/MTX	NA	8.10	19	12	100	None	Skin aGvHD, gr I; skin and mouth cGvHD, mild	None	22 / Alive, MRD relapse at 12 months post HSCT
31	31-40	c.[1424del];[1424del]	p.[(Ile475ThrfsTer36)];[(Ile475ThrfsTer36)]	Pathogenic	PVS1_very strong, PM2_supporting, PM3_strong, PP1_strong, PP4_supporting			CN	c.713G>A p.(Cys238Tyr) (35%)	MDS with mutated TP53	8	None/transfusions	No treatment	100	F/F	21-30	Unknown	MUD; 10/12	Minor	pos/neg	PBSC	MAC	TREO/FLU	rATG	CsA/MTX	NA	7.90	13	16	100	5-AZA since +12 m for increased MRD	Skin aGvHD, gr I	Gr 3 pulmonary edema, and CRS	18 / Alive w/o IST
32	31-40	c.[1424del];[1847+1G>A]	p.[(Ile475ThrfsTer36)];[(?)]	Pathogenic; Pathogenic	PVS1_very strong, PM2_supporting, PM3_strong, PP1_strong, PP4_supporting; PVS1_very strong, PM2_supporting, PM3_supporting, PP4_supporting		;very strong	CN	c.524G>A, p.Arg175His (27%); c.818G>A, p.(Arg273His) (5%)	MDS with mutated TP53	60	None/transfusions	No treatment		F/F	NA	Unknown	NA	NA	NA		MAC	TREO/FLU	NA	NA	NA	NA	NA	NA	NA	None	NA	NA (no toxicities related to endothelial damage)	30 / Alive w/o IST
33	31-40	c.[1424del];[1424del]	p.[(Ile475ThrfsTer36)];[(Ile475ThrfsTer36)]	Pathogenic	PVS1_very strong, PM2_supporting, PM3_strong, PP1_strong, PP4_supporting			CN	c.723del, p.(Cys242AlafsTer5) (3%), c.376-2A>G (4.2%); c. 733G>A, p.(Gly245Ser) (41%)	MDS with mutated TP53 and fibrosis	303	None/transfusions	No treatment	80	F/F	31-40	WT/WT	MSD; HLA-identical	Major	pos/pos	PBSC	MAC	TREO/FLU	rATG	CsA/MTX	NA	8.60	17	10	100	None	Skin and mouth (possibly liver) cGvHD, mild	None	31 / Alive w/o IST
34	41-50	c.[1930C>T];[3295del]	p.[(Arg644Ter];[(Val1099LeufsTer14)]	Pathogenic; Pathogenic	PVS1_very strong, PM2_supporting, PM3_strong, PP4_supporting; PVS1_very strong, PM2_supporting, PM3_supporting, PP4_supporting			44,XY,-5,del(5)(p15p13),dic(13;?)(q31;?),add(18)(q?22),-21[15]/45,sl,+8[2]	c.742C>T, p.(Arg248Trp) (66%)	MDS with mutated TP53	6	None/transfusions	No treatment	90	F/M	NA	Unknown	MUD;10/10	None	neg/neg	PBSC	MAC	BU/FLU	rATG	CsA/MTX	8.45	7.62	14	NA	NA	NA	No GvHD	Gr 3 nausea/vomiting, feeding problem/anorexia, sepsis (klebsiella pneumoniae); Gr 4 AKI, increase in transaminase levels; mesenteric ischemia; Gr 5 MOF	1 / Deceased	TRM (organ failure)
35	51-60	c.[1930C>T];[622del]	p.[(Arg644Ter)];[(Val208Serfs*29)]	Pathogenic; Pathogenic	PVS1_very strong, PM2_supporting, PM3_strong, PP4_supporting; PVS1_very strong, PM2_supporting, PM3_supporting, PP4_supporting			Insufficient metaphases for karyotype	c.530C>A p.(Pro177His) (28%)	MDS with mutated TP53	12	None/transfusions	No treatment	100	F/F	21-30	Unknown	MUD; 10/10	Major	pos/pos	PBSC	RIC	FLU/MEL	Alemtuzumab	CsA	6.40	3.60	10	9	100	None	Skin, vulva cGvHD, mild	Gr3 staphylococcus aureus sepsis	6 / Alive w/ IST
36	10-17	c.[1424del];[1930C>T]	p.[(Ile475ThrfsTer36)];[(Arg644Ter)]	Pathogenic; Pathogenic	PVS1_very strong, PM2_supporting, PM3_strong, PP1_strong, PP4_supporting; PVS1_very strong, PM2_supporting, PM3_strong, PP4_supporting			45XX,del(5)(q13q33),-7,del(12)(p12p13)[9]/46,sl,+r[3]/45,XX,sl,+add(3)(q21),+add8)(q11.2),-del(12)[8]	c.730G>A, p.(Gly244Ser) (94%)	MDS/AML with mutated TP53	21	Initial diagnosis was T-ALL, treated with doxorubicine, etoposide, and cytoxan. For MDS/AML, indution with FLAG-GO.	CR	100	F/M	21-30	Unknown	MUD; 7/8	None	pos/neg	BM	MAC	Bu-Flu	NR	NR	3.16	NA	16	NA	NA	None	NR	Gr 3 mucositis, nausea, feeding problem, and gi bleeding; Gr 4 Stenotrophomonas maltofilia sepsis; Gr 5 SOS, and ARDS	3 / Deceased	TRM (organ failure)
37	10-17	c.[2367del];[2367del]	p.[(Leu790TyrfsTer62)];[(Leu790TyrfsTer62)]	Pathogenic	PVS1_very strong, PM2_supporting, PM3_supporting, PP4_supporting			46, XX, ider (17) (q10) ad (17) (q22-q24) + FISH del 7q36, molecular exam reveal also : + 3q with MECOM involv	exon 6 c.637_639del_insTGG, p.(Arg213Trp) (61%); exon 8 c.818G>A : p.Arg273His (3%)	MDS/AML with mutated TP53	75	Combination chemotherapy: cytarabine, Mitoxatrone, Gemtuzumab ozogamicin	Failure	80	F/F	2024-10-01	WT/WT	MSD; 10/10	None	pos/neg	BM	MAC	BU/CT	None	CsA	3.76	2.79	25	NA	96.3	None	No GvHD	Gr 3 mucositis, nausea/vomiting, feeding problem/anorexia, and VOD	4 / Deceased	Relapse
38	40	c.[1424del];[1424del]	p.[(Ile475ThrfsTer36)];[(Ile475ThrfsTer36)]	Pathogenic	PVS1_very strong, PM2_supporting, PM3_strong, PP1_strong, PP4_supporting			hypodiploid 45; -7,-10,-18; del(12p); del(13q)​	c.817C>T, p.(Arg273Cys) (38 %)	MDS/AML with mutated TP53	6	Trial + HMA	Cri MRD pos	90	M/M	31-40	Unknown	MUD; 12/12	None	neg/neg	PBSC	MAC	TREO/FLU	rATG	CsA/MMF/PT-CY	NA	4.0	23	23	100	5-AZA starting +10 weeks; DLI x4 for MRD; AZA-VEN for relapse	Skin and mouth cGvHD, mild	Gr 3 hypertension, CLS, and ES	30 / Deceased	Relapse
39	18-30	c.[1471C>T];[3796C>T]	p.[(Gln491Ter)];[(Gln1266Ter)]	Pathogenic; Pathogenic	PVS1_very strong, PM2_supporting, PM3_supporting, PP4_supporting; PVS1_very strong, PM2_supporting, PM3_supporting, PP4_supporting			-7	NA	MDS/AML with myelodysplasia-related cytogenetic abnormality (TP53 status NA)	20	None/transfusions	No treatment	100	M/F	NA	Unknown	5/6 x2	Bidirectional	neg/NA	CB	RIC	FLU/CY-TBI 2 cGy	rATG	CsA/MMF	UCB1 0.334 / UCB2 0.182	UCB1 0.13/ UCB2 0.034	19	27	98	None	No GvHD	Gr 3 mucositis, feeding problem, HPV infection, and depression; Gr 4 central vein thrombosis, seizures, septic shock, and ARDS; Gr 5 PTLD	19 / Deceased	TRM (PTLD)
40	10-17	c.[437T>C];[437T>C]	p.[(Leu146Pro)];[(Leu146Pro)]	Likely Pathogenic	PM2_supporting, PM3_supporting, PP3_strong	0.987		35XY, hypodiploid	NA	High risk ALL	12	Combination chemotherapy,not specified	CR	100	F/F	41-50	Unknown	Haplo-identical	None	pos/pos	PBSC	RIC	FLU/CY-TBI 200 cGy	rATG	MMF/TAC/PT-CY	11.00	8.70	13	17	99	None	Skin cGvHD, mild	Gr 3 nausea vomiting, diarrhea, CMV reactivation /BK-cystitis, increase in transaminase levels, and ataxia	13 / Alive w/o IST
41	31-40	c.[1947G>C];[c.3674+3A>G]	p.[(Gln649His)];[(?)]	Likely Pathogenic; Likely Pathogenic	PM2_supporting, PM3_supporting, PP1_supporting, PP3_strong, PP4_supporting; PM2_supporting, PM3_supporting, PP1_supporting, PP3_strong, PP4_supporting	0.656;NA	strong;strong	43-45,XX,-3,-5,del(7)(p21),-21,-22	c.422G>A p.(Cys141Tyr) (VAF NA); c.742C>G p.(Arg248Gly) (VAF NA)	AML with mutated TP53	7	Combination chemotherapy: daunorubicne-cytarabin (3+7), high dose cytarabin, decitabin	PR	80	F/F	21-30	Unknown	MUD; 10/10	None	pos/pos	BM	MAC	BU/FLU	None	CsA/MTX	3.60	NA	20	21		Decitabin/low dose cytarabin	GI aGvHD, gr III	Gr 3 infections (CMV reactivation, BKV, clostridioides difficile), mucositis, nausea/vomiting, and feeding problem/anorexia	4 / Deceased	Relapse
42	31-40	c.[1424del];[1424del]	p.[(Ile475ThrfsTer36)];[(Ile475ThrfsTer36)]	Pathogenic	PVS1_very strong, PM2_supporting, PM3_strong, PP1_strong, PP4_supporting			hypodiploid 41-43, XY, -5, -7, -17, -18, -19, -20	c.532C>G, p.(His178Asp) (35%)	AML with mutated TP53; M6	8	AML ID-Cyt/Ida -iduction; HD-Cyt/Ida consolidation; Mit/HD-Cyt consolidation	Relapse	90	NA/M	31-40	Unknown	MUD; 11/12	Major	neg/pos	BM	MAC	BU/CY	rATG	CsA/MTX	0.15	1.20	17	52	98.5	Clofaribine/cytarabine/etoposide; Dasatinib	No GvHD	Gr 3 mucositis, feeding problem/anorexia, staphylococcal and enterococcal septicemia, pulmonary edema, and PERDS	12 / Deceased	Relapse
43	31-40	c.[19C>T];[19C>T]	p.(Gln7Ter)];[(Gln7Ter)]	Pathogenic	PVS1_very strong, PM2_supporting, PM3_supporting, PP4_supporting			NR	c.659A>G (p.Tyr220Cys) 17.7%; c.754_762delCTCACCATC (p.Ler252_Ile254del) (6%); c.817C>A (p.Arg273Ser) (3%); c.830G>A (p.Cys277Tyr) (2.3%); c.242delC (p.Thr81Asnfs*42) (1.2%); c.524G>A (p.Arg175His) (0.6%)	AML with myelodysplasia -related changes	7	Combination chemotherapy,not specified	Failure	90	M/M	21-30	Unknown	MUD; 10/10	None	pos/neg	PBSC	RIC	BU/FLU +VEN	None	MTX/TAC	NA	NA	13	12	100	Decitabine/ cedazuridine and venetoclax	Skin, mouth, liver cGvHD, moderate	NA (no toxicities related to endothelial damage)	14 / Alive w/ IST
44	51-60	c.[1424del];[1424del]	p.[(Ile475ThrfsTer36)];[(Ile475ThrfsTer36)]	Pathogenic	PVS1_very strong, PM2_supporting, PM3_strong, PP1_strong, PP4_supporting			t(3;12;?),t(12;?), -7,-5, t(5;?)	c.818G>T, p.(Arg273Leu) (VAF N/A)	AML with mutated TP53; M6	9	Idarubicine-cytarabine- induction, high dose cytarabine-idarubicine, high dose cytarabine (3 consolidations together)	CR MRD pos	90	M/F	51-60	Unknown	MSD; HLA-identical	None	pos/pos	PBSC	MAC	TREO/FLU	rATG	CsA/MTX	NA	4.70	23	13	NA	None	Skin cGvHD, moderate	Gr 3 hyponatremia	13 / Deceased	Relapse
45	61-65	c.[1424del];[1424del]	p.[(Ile475ThrfsTer36)];[(Ile475ThrfsTer36)]	Pathogenic	PVS1_very strong, PM2_supporting, PM3_strong, PP1_strong, PP4_supporting			42-46; Del(5)(q31), Dup(5)(q31)/t(5;5), -7, 11q23, amplification or translocation; -4	c.577C>T, p.(His193Tyr); c.818G>A, p.(Arg273His) (VAF N/A)	AML with mutated TP53; M6	6	Idarubicine-cytarabine -induction; high dose cytarabine-Idarubicine; high dose cytarabine	CR MRD pos	70	NA/F	31-40	Unknown	MUD; 10/12	Minor	pos/NA	PBSC	MAC	TREO/FLU	rATG	CsA/MTX	NA	8.00	11	10	NA	None	Skin aGvHD, gr II	Gr 3 CLS	4 / Deceased	Relapse
	*For variants of uncertain significance (VUS), the local clinical genetics teams considered the variants as disease-causing based on the clinical phenotype.
	Abbreviations: aGvHD,acute graft-versus-host-disease; AKI,acute kidney injury; ALL,acute lymphoblastic leukemia; AML,acute myeloid leukemia; ARDS,acute respiratory distress syndrome; AZA,azacitidine; BM,bone marrow; BMF,bone marrow failure; BU,busulfan; CB,cord blood; cGvHD,chronic graft-versus-host-disease; CsA,cyclosporine; CY,cyclophosphamide; CN,normal chromosomes; CMV,cytomegalovirus; CLS,ca…
	IST,immunosuppressive therapy; M,male; m,month; MAC,myeloablative conditioning; MDS,myelodysplastic syndrome; MSD,matched sibling donor; MUD,matched unrelated donor; MMF,mycophenolate mofetil; mMUD,mismatched unrelated donor; MEL,melphalan; MOF,multiorgan failure; NA,not applicable; Neg,negative; NOS,not otherwise specified; PBSC,peripheral blood stem cells; PERDS,peri-engraftment respiratory dis…
